# Supplementary material for: The Insula: A Stimulating Island of the Brain
Source: Brain Sci. 2021 Nov 19;11(11):1533. doi: 10.3390/brainsci11111533 (PMC8615692; doi:10.3390/brainsci11111533)
Supplement: Supplementary file 1 [file brainsci-11-01533-s001.zip]

Archive with 2 entries (2 files):
- Figure S1 A.jpg
- Figure S1 B.jpg
